# Supplementary material for: Piecing Arterial Branching Pattern Together from Non-Contrast and Angiographic Brain Computed Tomography before Endovascular Thrombectomy for Acute Ischemic Stroke
Source: J Clin Med. 2023 Jun 14;12(12):4051. doi: 10.3390/jcm12124051 (PMC10298971; doi:10.3390/jcm12124051)
Supplement: Supplementary file 1 [file jcm-12-04051-s001.zip]

Archive with 1 entries (1 files):
- jcm-2334577-Supplementary Materials.pdf
